# Supplementary material for: Population genomics identifies genetic signatures of carrot domestication and improvement and uncovers the origin of high-carotenoid orange carrots
Source: Nat Plants. 2023 Sep 28;9(10):1643–58. doi: 10.1038/s41477-023-01526-6 (PMC10581907; doi:10.1038/s41477-023-01526-6)
Supplement: Supplementary file 3 — Supplementary Tables 1–46. [file 41477_2023_1526_MOESM3_ESM.xlsx]

## Sheet: Supplementary Tables ToC
Supplementary Tables. Coe et al., Population genomics identifies genetic signatures of carrot domestication and improvement and uncovers the origin of high carotenoid orange carrots
Supplementary Table 1: Sumarry statistics of newly generated DH1 DNA sequencing data used in the genome assembly
Supplementary Table 2: Statistics of carrot DH1 published sequences used for scaffolding, quality evaluation and gene prediction.
Supplementary Table 3: PacBio long read IsoSeq sequencing statistics.
Supplementary Table 4: Summary statistics of the DH1 v3 genome assembly.
Supplementary Table 5: Carrot genome sequence assembly organized by pseudomolecules (chromosomes).
Supplementary Table 6: Summary of assembly quality assessment carried out by alignment of paired-end sequences to the carrot genome assembly DH1 v3
Supplementary Table 7: Assessment of the gene space coverage based upon alignment of the RNA-Seq data obtained from different tissues and treatments, against the carrot assembly DH1 v3.
Supplementary Table 8: Summary statistics of ESTs and PacBio IsoSeq sequenes mapping on DH1 v3
Supplementary Table 9: Statistcs of the repetitive sequences annotated de-novo in DH1 v2 and v3 genome assemblies.
Supplementary Table 10: GC content of the class I and class II transposable elements in the DH1 v3 genome assembly.
Supplementary Table 11: Distribution of gene models in the DCAR V3.0 Gene Prediction across the carrot DH1 v3 genome assembly.
Supplementary Table 12: General statistics of the structure of the predicted protein-coding genes in carrot other crop genomes.
Supplementary Table 13: Evaluation of gene space coverage using BUSCO (Transcript Mode).
Supplementary Table 14: Summary of carrot gene annotation based on homology or functional classification.
Supplementary Table 15: number of annotated genes with >1 isoform detected in DH1 phloem (PH), xylem (XY), Seedlings (SD) and Upper leaf tissue (UP) based on high quality IsoSeq sequences. Two datasets (indicated with #1-2) obtained from two sequencing runs were used fo the analysis.
Supplementary Table 16: ID and sequence of primers used to validate carrot genes isoforms.
Supplementary Table 17: List of genes predicted in newly assembled regions. Their location, annotation and orthologous genes are reported.
Supplementary Table 18: Enrichment analysis of genes predicted in newly assembled regions.
Supplementary Table 19: Comparison between the structure of the genes predicted in the DH1 v2 and v3 assemblies.
Supplementary Table 20: Regulatory genes (RG including: transcription factors, TF; transcription regulators, TR; chromatin remodeling genes, CR) identified in the carrot genomes DH1 v2 and v3.
Supplementary Table 21: List of regulatory genes in the DH1 v3 genome
Supplementary Table 22: Disease resistance genes identified in the carrot genome v2 and v3.
Supplementary Table 23: List of resistance genes in the DH1 v3 genome
Supplementary Table 24: Read Mapping Summary Statistics for genome version 3.
Supplementary Table 25: Sequencing statistics for 630 PI Accessions.
Supplementary Table 26: Passport data for 630 resequenced accessions and ancestry proportions at K=5.
Supplementary Table 27: Fst values among populations.
Supplementary Table 28: Summary results of the f4-statistics. D. sahariensis and D. syrticus were used as outgroup.
Supplementary Table 29: Nucleotide diversity (pi) values among populations.
Supplementary Table 30: Selecive Sweeps identified.
Supplementary Table 31: Gene enrichment of candidate Genes within Selective Sweeps.
Supplementary Table 32: Candidate Genes within Selective Sweeps.
Supplementary Table 33: Ancestry at K=5, passport data, and carotenoid phenotypes.
Supplementary Table 34: Most Significant SNPs identified in GWA analysis for taproot color, Percent α + β carotene, and Percent lutein. Gray shaded raw indicate SNPs associated with multiple orange carotenoid phenotypes.
Supplementary Table 35: List of genes located in the region spanning the 30% top scoring SNPs identified by GWA at the REC1, Or and Y2 loci.
Supplementary Table 36: Significant genomic regions and candidate genes identified through GWA.
Supplementary Table 37: SNPs predicted to result in a non-conservative amino acid substitution within DCAR_730021.
Supplementary Table 38: Differentially expressed genes between Y2_A (orange root, cultivated allele y2y2) and Y2_B (yellow root, wild allele Y2Y2) genotypes.
Supplementary Table 39: Root phenotypes, 17 kb insertion presence/absence within DCAR_730022 and growping based on SNPs at the REC1, Or and EX1 genes.
Supplementary Table 40: Transcriptional interactome network analysis representing (A) significant interactions of DCAR_730022 along with their enriched Z-score value.
Supplementary Table 41: Enrichment analysis of predicted network using GO, STRING and KEGG databases.
Supplementary Table 42: RNA-seq library sizes for Or.
Supplementary Table 43: Differentially expressed genes between Or_A (orange root, oror) and Or_B (yellow root, OrOr) genotypes.
Supplementary Table 44: Summary of linear models of allele interactions at Or, Y2, and Rec loci.
Supplementary Table 45: Summary statistics of the gap closing analysis.
Supplementary Table 46: PCR Primers used to genotype Or alleles for RNA-seq analysis

## Sheet: Supplementary Table 1
Supplementary Table 1: Sumarry statistics of newly generated DH1 DNA sequencing data used in the genome assembly
Sequencing platform	Quantity (lanes or smart cells)	Read length (bp)	Total raw reads (#)	Total raw reads (bp)	Longest read (bp)	Genome Coverage*	Average read length (Kb)	NCBI BioProject Accession	NCBI SRA Accessions	Uses
PacBio RSII SMRT Cells (DNA)	8	variable	3992607	34537150497	98832	73×	8.6	PRJNA798760	SRR21203215–220	De-novo assembly, sequence polishing
Oxford nanopore flow cells	4	variable	134751	717429905	1380954	1.5×	53	PRJNA798760	SRR21203213	Sequence polishing
Illumina Hi-C	1	2×150	930536824	139580523600	150	295×	0.15	PRJNA798760	SRR21203214	Scaffolding, sequence polishing
* Considering an estiamted genome size of 473Mb

## Sheet: Supplementary Table 2
Supplementary Table 2: Statistics of carrot DH1 published sequences used for scaffolding, quality evaluation and gene prediction.
Sequencing method	Insert Size	Read Length (nt)	Total Data (Gb)	Sequence Depth (×)*	Physical Depth (×)*	NCBI SRA accesion no.	Uses
Illumina, Mate pair
	5 kb	49	3.4	7.8	365.9	SRR2148135	Scaffolding
	10 kb	49	9.8	20.7	210.9	SRR2148137	Scaffolding
	20 kb	49	8.7	18.3	3740.6	SRR2148141	Scaffolding
	40 kb	49	3.2	6.8	2776.9	SRR2148143	Scaffolding
Illumina Total	—	—	25.1	186.4	7770.9
Sanger, PE-BACs	148±70 kb **	566	0.03	0.06	8		Scaffolding, quality evaluation
Illumina HiSeq RNA-Seq	-	193	115.9	-	-	SRR2148979-SRR2148999 ***	Gene prediction
* Considering an genome size of 473 Mb.
** Insert size was estimated based on pulsed-field gel electrophoresis (M. Iorizzo et al., A high-quality carrot genome assembly provides new insights into carotenoid accumulation and asterid genome evolution. Nat Genet 48, 657-666 (2016)).
*** From (M. Iorizzo et al., A high-quality carrot genome assembly provides new insights into carotenoid accumulation and asterid genome evolution. Nat Genet 48, 657-666 (2016))

## Sheet: Supplementary Table 3 
Supplementary Table 3: PacBio long read IsoSeq sequencing statistics.
NCBI SRA accesion	Tissue	SMRT Cell	# of reads	Total Length (bp)	Average length (bp)
SRR21189296	Phloem (PH_1)	1	15234609	19411780529	1274.19
	Phloem (PH_2)	2	13429735	17516937770	1304.34
SRR21189297	Germinating seedlings (SD_1)	1	11639104	13644290809	1172.28
	Germinating seedlings (SD_2)	2	14330536	18636501070	1300.47
SRR21189298	Upper (Leaf, petiole, flower) (UP_1)	1	12477344	13532260994	1084.55
	Upper (Leaf, petiole, flower)(UP_2)	2	19089074	22280082706	1167.16
SRR21189295	Xylem (XY_1)	1	20979256	25315563102	1206.69
	Xylem (XY_2)	2	10222114	11773133048	1151.73
	Total		117401772	142110550028	1210.46

## Sheet: Supplementary Table 4
Supplementary Table 4: Summary statistics of the DH1 v3 genome assembly.
Phase	Published version			De-novo assembly		Polishing	Scaffolding		Gap filling I		Pseudomolecule construction
Stats file name	v2 genome			v3 FALCON	v3 CANU	v3 CANU Pilon and Arrow	v3 SALSA		v3 PB Jelly		v3 Anchoring				Guided assembly (Ragoo)		Gap Filling II (GAPCloser) Final v3 assembly
	Scaffolds + contigs	Scaftigs + contigs		Contigs	Contigs	Contigs	Scaffolds + contigs or Singletons	Scaftigs + contigs	Scaffolds + contigs	Scaftigs + contigs	Anchored scaffolds	Anchored scaftigs	Total scaffolds + contigs	Total scaftigs + contigs	Anchored** scaffolds	Anchored** scaftigs + contigs	Anchored** scaffolds + contigs	Anchored** scaftigs + contigs
# of sequences	4826	30938		1990	817	817	493	844	484	694	9	164	418	701	9	701	9	563
Total length [bp]	421502825	386758819		402415757	436301639	436158097	436333597	436158097	438760561	438703665	389775941	389588734	440783860	440560567	440824460	440560567	440713325	440657925
GC content [%]	31.9	31.9		34.9788	34.9564	34.5765	34.5626	34.5765	34.3715	34.3758	34.6	34.62	34.3496	34.3669	34.3463	34.3669	34.9468	34.9512
Fraction of genome size*	89.11	81.77		85.08	92.24	92.211	92.2481	92.211	92.7612	92.7492	82.4051	82.3655	93.189	93.1418	93.1976	93.1418	93.1741	93.1624
Min. sequence [bp]	500	3		100	10322	10383	10383	10383	10383	10383	31383337	22644	10383	10383	102197	10383	33368437	13891
Median sequence [bp]	1180	4962		35282	67313	67368	69518	65420	72057	67794	44020248	770418	59112	68448	41857365	68448	47556597	88656
Mean sequence size [bp]	87339	12501.1		202218	534028	533853	885058	516774	906530	632137	43308437	2375541	1054506	628474	36735371	628474	48968147	782696
Max. sequence [bp]	51465339	258656		9558367	19887722	19897977	41609861	19897977	41676557	28632874	53256992	28632874	53256992	28632874	64571485	28632874	64558952	28632874
Ns [Mb/%]	34.74/8.24																0.55/0.01
N50 Length[bp]	36610139	31225		892996	3369580	3369438	8510262	3072764	9329272	4947828	45001768	6526267	44020248	5724735	51161308	5724735	51152908	6076493
N60 Length[bp]	36358036	24922		643109	2441515	2449785	6937701	2145407	7374956	3481510	44020248	4748800	39208483	3656155	47469821	3656155	47556597	4443946
N70 Length[bp]	35924511	19151		399129	1638367	1638711	5156642	1597285	5167036	2454095	39208483	3406080	38678249	2597767	45868439	2597767	45850561	2721809
N75 Length[bp]	33682890	16462		319473	1248539	1248394	3390086	1227900	3393172	1997404	38678249	2720788	37341088	1997404	41857365	1997404	41844801	2413363
N80 Length[bp]	31745509	13730		260312	877384	877383	2637118	834982	2649943	1597285	38678249	2386171	37341088	1609945	41857365	1609945	41844801	1880065
N85 Length[bp]	31745509	10906		186363	599246	599739	1609889	599005	1609945	810993	37341088	1951544	31383337	790108	40895761	790108	40885772	1145390
N90 Length[bp]	514035	7760		114711	273182	273245	680105	269632	687081	331356	37341088	1597285	1113921	305476	40895761	305476	40885772	421371
L50	5	3692		103	35	35	12	37	11	20	4	15	5	19	4	19	4	19
L60	6	5080		157	51	50	18	54	16	30	5	22	6	29	5	29	5	27
L70	7	6851		238	73	73	25	78	23	46	6	32	7	44	6	44	6	40
L75	8	7940		295	88	88	30	94	28	55	7	38	8	54	7	54	7	48
L80	9	9225		364	109	109	37	115	35	68	7	46	8	66	7	66	7	59
L85	9	10794		457	140	140	47	146	45	86	8	55	9	85	8	85	8	74
L90	28	12884		589	190	190	68	197	66	126	8	66	14	129	8	129	8	105
* Fraction of genome size was calualcated using the estimated carrot genome size is 473Mb
** All the sequences were anchored

## Sheet: Supplementary Table 5
Supplementary Table 5: Carrot genome sequence assembly organized by pseudomolecules (chromosomes).
Pseudomolecule	NCBI Accession	Length (nt)	No. of contigs	No. of Gaps	Gap Length (nt)	Known sequences (nt)	Markers mapped on scaffolds	Average Contig Length (nt)
DCARv3_Chr1	CP093343	56320272	51	50	5000	56315272	277	1.10422e+06
DCARv3_Chr2	CP093344	59175025	85	84	8400	59166625	319	696078
DCARv3_Chr3	CP093345	64558952	132	131	13100	64545852	207	488984
DCARv3_Chr4	CP093346	51152908	45	44	4400	51148508	177	1.13663e+06
DCARv3_Chr5	CP093347	47556597	47	46	4600	47551997	263	1.01174e+06
DCARv3_Chr6	CP093348	40885772	54	53	5300	40880472	279	757046
DCARv3_Chr7	CP093349	41844801	57	56	5600	41839201	149	734021
DCARv3_Chr8	CP093350	33368437	22	21	2100	33366337	158	1.51665e+06
DCARv3_Chr9	CP093351	45850561	70	69	6900	45843661	164	654909
Total		440713325	563	554	55400	440657925	1993	782696

## Sheet: Supplementary Table 6
Supplementary Table 6: Summary of assembly quality assessment carried out by alignment of paired-end sequences to the carrot genome assembly DH1 v3
Sequencing method	Insert size (1000nt ±s.d.)	Sequences pairs (#)	Number of reads with one hit each end	Mean distance between aligned end sequence (1000nt ±s.d. )	Number of reads within expected range (%)
Sanger, BAC PE	148±70*	29875	9254	145.6 ±37	9,213 (99.5)
* Insert size was estimated based on pulsed-field gel electrophoresis (Iorizzo et. al. 2016).

## Sheet: Supplementary Table 7
Supplementary Table 7: Assessment of the gene space coverage based upon alignment of the RNA-Seq data obtained from different tissues and treatments, against the carrot assembly DH1 v3.
					UNIQUE READS														MULTI-MAPPING READS				Mapping Rate		UNMAPPED READS
Sample group	Sample name	Assigned Name	Number of input reads	Average input read length	Uniquely mapped reads number	Uniquely mapped reads %	Average mapped length	Number of splices Total	Number of splices Annotated (sjdb)	Number of splices GT/AG	Number of splices GC/AG	Number of splices AT/AC	Number of splices Non-canonical	Mismatch rate per base, %	Deletion rate per base	Deletion average length	Insertion rate per base	Insertion average length	Number of reads mapped to multiple loci	% of reads mapped to multiple loci	Number of reads mapped to too many loci	% of reads mapped to too many loci	% total raw reads mapped	% total cleaned reads mapped	% of reads unmapped too many mismatches	% of reads unmapped too short	% of reads unmapped other	Total
3backgrounds	E1_5394-103_Root_S17_L002	5394-Root_S17	1839862	124	15766312	85.69	121.73	5870259	0	5792967	67190	3515	6587	0.51	0.04	2.43	0.02	2.29	582801	3.17	324102	1.76	88.86	98.24	1.76	8.09	1.29	15766312
3backgrounds	E1_5394-103_Root_S17_L003	5394-Root_S17	18475064	124	15829904	85.68	121.7	5888607	0	5810954	67401	3545	6707	0.52	0.04	2.44	0.02	2.29	585562	3.17	325806	1.76	88.85	98.23	1.77	8.1	1.28	18475064
3backgrounds	E1_5394-103_Root_S17_L004	5394-Root_S17	18442687	124	15804669	85.7	121.69	5881189	0	5803478	67302	3731	6678	0.52	0.04	2.43	0.02	2.28	585283	3.17	325211	1.76	88.87	98.24	1.76	8.08	1.29	18442687
3backgrounds	E1_5394-107_Root_S18_L002	5394-Root_S18	16752639	124	14415307	86.05	121.67	5351081	0	5280170	61726	3313	5872	0.52	0.03	2.38	0.02	2.36	463628	2.77	280714	1.68	88.82	98.33	1.67	8.32	1.19	16752639
3backgrounds	E1_5394-107_Root_S18_L003	5394-Root_S18	16805980	124	14459807	86.04	121.64	5360686	0	5288975	62369	3308	6034	0.53	0.03	2.4	0.02	2.37	464892	2.77	280905	1.67	88.81	98.33	1.67	8.34	1.18	16805980
3backgrounds	E1_5394-107_Root_S18_L004	5394-Root_S18	16794097	124	14449859	86.04	121.63	5357796	0	5286347	62311	3231	5907	0.53	0.03	2.38	0.02	2.37	466029	2.77	281292	1.67	88.81	98.32	1.68	8.33	1.18	16794097
3backgrounds	E1_5394-114_Root_S19_L002	5394-Root_S19	16637145	124	14245201	85.62	121.48	5183607	0	5111680	62832	2952	6143	0.52	0.04	2.44	0.02	2.29	478745	2.88	288052	1.73	88.5	98.27	1.73	8.54	1.23	16637145
3backgrounds	E1_5394-114_Root_S19_L003	5394-Root_S19	16690394	124	14291096	85.62	121.46	5192938	0	5120982	62768	2867	6321	0.53	0.04	2.43	0.02	2.29	479748	2.87	288946	1.73	88.49	98.26	1.74	8.55	1.22	16690394
3backgrounds	E1_5394-114_Root_S19_L004	5394-Root_S19	16667140	124	14275342	85.65	121.44	5186386	0	5114538	62857	2846	6145	0.53	0.04	2.42	0.02	2.29	479099	2.87	288566	1.73	88.52	98.26	1.74	8.52	1.22	16667140
3backgrounds	E1_5394-160_Root_S20_L002	5394-Root_S20	15882430	124	13657497	85.99	121.61	5084837	0	5013354	62153	3208	6122	0.53	0.04	2.58	0.02	2.37	440098	2.77	271323	1.71	88.76	98.29	1.71	8.34	1.19	15882430
3backgrounds	E1_5394-160_Root_S20_L003	5394-Root_S20	15922959	124	13692491	85.99	121.58	5094890	0	5023188	62051	3365	6286	0.53	0.04	2.58	0.02	2.37	441920	2.78	271767	1.71	88.77	98.3	1.7	8.35	1.18	15922959
3backgrounds	E1_5394-160_Root_S20_L004	5394-Root_S20	15907093	124	13680759	86	121.56	5089547	0	5017609	62523	3172	6243	0.53	0.04	2.57	0.03	2.38	441648	2.78	271578	1.71	88.78	98.29	1.71	8.33	1.18	15907093
3backgrounds	E1_5394-162_Root_S21_L002	5394-Root_S21	15803503	124	13753474	87.03	121.58	5035783	0	4969645	57395	2537	6206	0.51	0.03	2.35	0.02	2.2	444628	2.81	184890	1.17	89.84	98.83	1.17	8.13	0.86	15803503
3backgrounds	E1_5394-162_Root_S21_L003	5394-Root_S21	15843929	124	13789201	87.03	121.55	5045808	0	4979490	57534	2604	6180	0.52	0.03	2.35	0.02	2.2	447167	2.82	185020	1.17	89.85	98.83	1.17	8.13	0.85	15843929
3backgrounds	E1_5394-162_Root_S21_L004	5394-Root_S21	15814265	124	13765449	87.04	121.55	5039159	0	4972923	57221	2619	6396	0.51	0.03	2.34	0.02	2.18	444232	2.81	185482	1.17	89.85	98.82	1.18	8.12	0.85	15814265
3backgrounds	E1_5394-163_Root_S22_L002	5394-Root_S22	17642828	124	14732378	83.5	121.54	5525129	0	5447550	68075	3150	6354	0.52	0.04	2.47	0.02	2.36	600141	3.4	508199	2.88	86.9	97.11	2.89	8.17	2.04	17642828
3backgrounds	E1_5394-163_Root_S22_L003	5394-Root_S22	17688161	124	14765357	83.48	121.51	5537072	0	5459187	68252	3109	6524	0.53	0.04	2.46	0.02	2.35	602087	3.4	511074	2.89	86.88	97.11	2.89	8.2	2.03	17688161
3backgrounds	E1_5394-163_Root_S22_L004	5394-Root_S22	17673597	124	14761848	83.52	121.5	5536094	0	5458454	67947	3119	6574	0.53	0.04	2.46	0.02	2.35	600192	3.4	509452	2.88	86.92	97.11	2.89	8.17	2.02	17673597
3backgrounds	E1_5394-53_Root_S14_L002	5394-Root_S14	16301044	124	14045283	86.16	121.68	5195458	0	5125290	61339	2984	5845	0.52	0.04	2.51	0.02	2.58	478974	2.94	286321	1.76	89.1	98.24	1.76	7.91	1.23	16301044
3backgrounds	E1_5394-53_Root_S14_L003	5394-Root_S14	16360450	124	14094205	86.15	121.65	5209901	0	5139833	61228	3021	5819	0.52	0.04	2.51	0.02	2.59	481498	2.94	287508	1.76	89.09	98.24	1.76	7.92	1.23	16360450
3backgrounds	E1_5394-53_Root_S14_L004	5394-Root_S14	16339788	124	14080281	86.17	121.64	5205077	0	5134899	61411	2968	5799	0.52	0.04	2.5	0.02	2.59	479238	2.93	286370	1.75	89.1	98.24	1.76	7.91	1.23	16339788
3backgrounds	E1_5394-58_Root_S15_L002	5394-Root_S15	15557231	124	13346272	85.79	121.55	4875754	0	4808103	58875	2705	6071	0.53	0.04	2.47	0.02	2.41	472992	3.04	259430	1.67	88.83	98.33	1.67	8.27	1.23	15557231
3backgrounds	E1_5394-58_Root_S15_L003	5394-Root_S15	15597079	124	13381395	85.79	121.52	4884021	0	4816732	58498	2786	6005	0.53	0.04	2.47	0.02	2.41	474382	3.04	259259	1.66	88.83	98.33	1.67	8.28	1.22	15597079
3backgrounds	E1_5394-58_Root_S15_L004	5394-Root_S15	15572986	124	13363080	85.81	121.51	4880071	0	4812371	59022	2854	5824	0.53	0.04	2.46	0.02	2.41	473385	3.04	258940	1.66	88.85	98.34	1.66	8.26	1.23	15572986
3backgrounds	E1_5394-85_Root_S16_L002	5394-Root_S16	16416289	124	14106612	85.93	121.63	5189370	0	5121248	59183	3098	5841	0.52	0.04	2.44	0.03	2.42	509509	3.1	259745	1.58	89.03	98.42	1.58	8.24	1.15	16416289
3backgrounds	E1_5394-85_Root_S16_L003	5394-Root_S16	16480893	124	14158486	85.91	121.6	5203622	0	5134982	59388	3103	6149	0.53	0.04	2.45	0.03	2.42	511384	3.1	262277	1.59	89.01	98.41	1.59	8.26	1.14	16480893
3backgrounds	E1_5394-85_Root_S16_L004	5394-Root_S16	16454711	124	14140475	85.94	121.59	5197575	0	5128978	59458	3128	6011	0.52	0.04	2.44	0.03	2.43	510149	3.1	261619	1.59	89.04	98.42	1.58	8.23	1.15	16454711
3backgrounds	E1_5723-24_Petiole_S23_L002	5723-Petiole_S23	16905222	124	14440658	85.42	121.06	4973422	0	4906255	57124	2525	7518	0.58	0.04	2.43	0.02	2.51	594651	3.52	182300	1.08	88.94	98.92	1.08	9.21	0.77	16905222
3backgrounds	E1_5723-24_Petiole_S23_L003	5723-Petiole_S23	16958028	124	14484377	85.41	121.03	4986069	0	4919407	56642	2534	7486	0.58	0.04	2.43	0.03	2.52	596364	3.52	182850	1.08	88.93	98.93	1.07	9.23	0.77	16958028
3backgrounds	E1_5723-24_Petiole_S23_L004	5723-Petiole_S23	16942915	124	14471756	85.41	121.03	4978708	0	4911838	56825	2532	7513	0.58	0.04	2.44	0.03	2.52	595942	3.52	183060	1.08	88.93	98.92	1.08	9.22	0.77	16942915
3backgrounds	E1_5723-24_Petiole_S25_L002	5723-Petiole_S25	16577953	124	14250510	85.96	121.04	4938808	0	4873065	56203	2491	7049	0.58	0.04	2.42	0.02	2.5	587636	3.54	119825	0.72	89.5	99.28	0.72	9.25	0.53	16577953
3backgrounds	E1_5723-24_Petiole_S25_L003	5723-Petiole_S25	16635211	124	14298696	85.95	121.01	4956258	0	4890390	56251	2484	7133	0.59	0.04	2.43	0.02	2.5	590113	3.55	119844	0.72	89.5	99.28	0.72	9.26	0.52	16635211
3backgrounds	E1_5723-24_Petiole_S25_L004	5723-Petiole_S25	16613864	124	14284320	85.98	121.01	4949932	0	4884203	56073	2398	7258	0.59	0.04	2.43	0.02	2.51	589732	3.55	119954	0.72	89.53	99.28	0.72	9.23	0.52	16613864
3backgrounds	E1_5723-24_Petiole_S27_L002	5723-Petiole_S27	20499555	124	17665106	86.17	120.94	6007181	0	5928159	67174	3080	8768	0.58	0.04	2.38	0.03	2.45	667535	3.26	132145	0.64	89.43	99.35	0.65	9.47	0.45	20499555
3backgrounds	E1_5723-24_Petiole_S27_L003	5723-Petiole_S27	20573701	124	17730458	86.18	120.91	6022405	0	5943288	66888	3093	9136	0.58	0.04	2.38	0.03	2.45	671090	3.26	132528	0.64	89.44	99.36	0.64	9.47	0.45	20573701
3backgrounds	E1_5723-24_Petiole_S27_L004	5723-Petiole_S27	20544360	124	17712761	86.22	120.91	6015851	0	5936730	67016	3135	8970	0.58	0.04	2.38	0.03	2.46	669010	3.26	131883	0.64	89.48	99.37	0.63	9.44	0.45	20544360
3backgrounds	E1_5723-24_Root_S24_L002	5723-Root_S24	14588545	124	12630147	86.58	121.31	4702746	0	4640821	54490	2070	5365	0.56	0.04	2.43	0.03	2.37	460697	3.16	127767	0.88	89.74	99.13	0.87	8.74	0.65	14588545
3backgrounds	E1_5723-24_Root_S24_L003	5723-Root_S24	14649536	124	12680604	86.56	121.27	4714261	0	4651663	54848	2202	5548	0.56	0.04	2.43	0.02	2.36	463860	3.17	128103	0.87	89.73	99.13	0.87	8.75	0.65	14649536
3backgrounds	E1_5723-24_Root_S24_L004	5723-Root_S24	14639737	124	12678870	86.61	121.27	4715976	0	4653638	54704	2118	5516	0.56	0.04	2.43	0.03	2.36	462209	3.16	128236	0.88	89.77	99.13	0.87	8.71	0.65	14639737
3backgrounds	E1_5723-24_Root_S26_L002	5723-Root_S26	16653175	124	14451217	86.78	121.11	5264019	0	5194179	61234	2303	6303	0.56	0.04	2.4	0.02	2.36	519176	3.12	116909	0.7	89.9	99.31	0.69	8.89	0.52	16653175
3backgrounds	E1_5723-24_Root_S26_L003	5723-Root_S26	16717964	124	14507968	86.78	121.08	5281288	0	5211132	61531	2266	6359	0.57	0.04	2.41	0.02	2.37	521290	3.12	117325	0.7	89.9	99.3	0.7	8.89	0.51	16717964
3backgrounds	E1_5723-24_Root_S26_L004	5723-Root_S26	16692699	124	14488993	86.8	121.08	5275325	0	5205579	61093	2329	6324	0.57	0.04	2.4	0.02	2.37	520384	3.12	116963	0.7	89.92	99.3	0.7	8.87	0.51	16692699
3backgrounds	E1_5723-24_Root_S28_L002	5723-Root_S28	16161576	124	14029989	86.81	121.15	5126218	0	5058125	59572	2313	6208	0.56	0.04	2.42	0.03	2.34	479665	2.97	122775	0.76	89.78	99.24	0.76	8.91	0.55	16161576
3backgrounds	E1_5723-24_Root_S28_L003	5723-Root_S28	16201296	124	14063368	86.8	121.12	5139539	0	5071450	59306	2352	6431	0.57	0.04	2.43	0.02	2.35	481585	2.97	122546	0.76	89.77	99.23	0.77	8.91	0.55	16201296
3backgrounds	E1_5723-24_Root_S28_L004	5723-Root_S28	16178362	124	14047521	86.83	121.11	5132194	0	5063721	59753	2283	6437	0.56	0.04	2.43	0.03	2.35	480976	2.97	122319	0.76	89.8	99.24	0.76	8.89	0.55	16178362
3backgrounds	E2_5723-24_Petiole_S1_L001	5723-Petiole_S1	12455995	121	9816479	78.81	114.56	3004201	0	2963692	33152	1592	5765	1.06	0.03	2.32	0.02	2.56	454298	3.65	80766	0.65	82.46	99.36	0.64	16.64	0.26	12455995
3backgrounds	E2_5723-24_Petiole_S1_L002	5723-Petiole_S1	16285321	124	13871712	85.18	121.01	4763151	0	4693689	60631	2623	6208	0.58	0.04	2.43	0.03	2.59	603640	3.71	130287	0.8	88.89	99.2	0.8	9.76	0.55	16285321
3backgrounds	E2_5723-24_Petiole_S1_L003	5723-Petiole_S1	16246209	124	13770521	84.76	120.88	4716208	0	4648235	59023	2682	6268	0.63	0.04	2.42	0.02	2.6	601463	3.7	127613	0.79	88.46	99.21	0.79	10.24	0.51	16246209
3backgrounds	E2_5723-24_Petiole_S13_L001	5723-Petiole_S13	11910654	120	9394813	78.88	114.39	2871011	0	2833937	29687	1408	5979	1.06	0.03	2.34	0.02	2.49	414665	3.48	102753	0.86	82.36	99.13	0.87	16.42	0.35	11910654
3backgrounds	E2_5723-24_Petiole_S13_L002	5723-Petiole_S13	15623964	124	13354513	85.47	121.11	4589185	0	4527212	52716	2414	6843	0.57	0.04	2.43	0.03	2.52	550103	3.52	170328	1.09	88.99	98.9	1.1	9.12	0.79	15623964
3backgrounds	E2_5723-24_Petiole_S13_L003	5723-Petiole_S13	15583771	124	13260595	85.09	120.98	4544890	0	4483917	51815	2272	6886	0.61	0.04	2.43	0.03	2.53	547429	3.51	166959	1.07	88.6	98.92	1.08	9.59	0.73	15583771
3backgrounds	E2_5723-24_Petiole_S14_L001	5723-Petiole_S14	12788739	120	10144140	79.32	114.34	3121708	0	3082063	31937	1387	6321	1.07	0.03	2.35	0.02	2.46	447618	3.5	73967	0.58	82.82	99.42	0.58	16.36	0.24	12788739
3backgrounds	E2_5723-24_Petiole_S14_L002	5723-Petiole_S14	16795011	124	14447464	86.02	121.09	5002005	0	4935581	56699	2477	7248	0.58	0.04	2.43	0.02	2.5	595965	3.55	122533	0.73	89.57	99.27	0.73	9.16	0.54	16795011
3backgrounds	E2_5723-24_Petiole_S14_L003	5723-Petiole_S14	16754264	124	14344806	85.62	120.97	4955945	0	4890365	55879	2470	7231	0.62	0.04	2.42	0.02	2.51	594781	3.55	119537	0.71	89.17	99.29	0.71	9.62	0.5	16754264
3backgrounds	E2_5723-24_Petiole_S15_L001	5723-Petiole_S15	11722631	120	9280607	79.17	113.86	2787804	0	2752351	28311	1320	5822	1.09	0.03	2.3	0.02	2.39	375048	3.2	59924	0.51	82.37	99.49	0.51	16.92	0.2	11722631
3backgrounds	E2_5723-24_Petiole_S15_L002	5723-Petiole_S15	15542458	124	13405153	86.25	121	4549431	0	4489623	50624	2330	6854	0.57	0.04	2.38	0.03	2.46	507871	3.27	101347	0.65	89.52	99.35	0.65	9.37	0.46	15542458
3backgrounds	E2_5723-24_Petiole_S15_L003	5723-Petiole_S15	15512129	124	13319251	85.86	120.87	4509837	0	4450826	49924	2312	6775	0.61	0.04	2.37	0.03	2.46	505470	3.26	99104	0.64	89.12	99.36	0.64	9.81	0.43	15512129
3backgrounds	E2_5723-24_Petiole_S3_L001	5723-Petiole_S3	11091628	120	8569074	77.26	113.43	2601091	0	2567116	27319	1246	5410	1.13	0.03	2.32	0.02	2.51	445445	4.02	86400	0.78	81.28	99.23	0.77	17.68	0.27	11091628
3backgrounds	E2_5723-24_Petiole_S3_L002	5723-Petiole_S3	14906130	124	12653991	84.89	121.09	4385528	0	4325342	51853	2290	6043	0.59	0.04	2.42	0.02	2.58	614992	4.13	149155	1	89.02	99.01	0.99	9.29	0.7	14906130
3backgrounds	E2_5723-24_Petiole_S3_L003	5723-Petiole_S3	14877939	124	12567960	84.47	120.97	4343811	0	4284804	50521	2226	6260	0.63	0.04	2.42	0.02	2.6	614469	4.13	146598	0.99	88.6	99.01	0.99	9.76	0.65	14877939
3backgrounds	E2_5723-24_Petiole_S5_L001	5723-Petiole_S5	12599982	120	9963140	79.07	114.44	3084354	0	3044186	32865	1449	5854	1.07	0.03	2.29	0.02	2.58	455537	3.62	81278	0.65	82.69	99.36	0.64	16.42	0.25	12599982
3backgrounds	E2_5723-24_Petiole_S5_L002	5723-Petiole_S5	16524731	124	14154827	85.66	121.13	4926622	0	4858316	59253	2649	6404	0.58	0.04	2.39	0.02	2.62	610152	3.69	131258	0.79	89.35	99.2	0.8	9.29	0.56	16524731
3backgrounds	E2_5723-24_Petiole_S5_L003	5723-Petiole_S5	16484403	124	14052567	85.25	120.99	4880475	0	4813332	58023	2531	6589	0.62	0.04	2.38	0.02	2.63	608780	3.69	128214	0.78	88.94	99.22	0.78	9.76	0.52	16484403
3backgrounds	E2_5723-24_Root_S2_L001	5723-Root_S2	13640182	120	10939308	80.2	114.45	3576432	0	3531173	37659	1552	6048	1.06	0.03	2.43	0.02	2.42	430701	3.16	74597	0.55	83.36	99.46	0.54	15.89	0.21	13640182
3backgrounds	E2_5723-24_Root_S2_L002	5723-Root_S2	17889025	124	15563434	87	121.31	5717220	0	5642804	65414	2594	6408	0.55	0.03	2.57	0.02	2.5	566379	3.17	121969	0.68	90.17	99.32	0.68	8.65	0.5	17889025
3backgrounds	E2_5723-24_Root_S2_L003	5723-Root_S2	17850563	124	15461736	86.62	121.18	5666109	0	5592550	64450	2580	6529	0.59	0.03	2.55	0.02	2.5	564803	3.16	119429	0.67	89.78	99.33	0.67	9.09	0.46	17850563
3backgrounds	E2_5723-24_Root_S4_L001	5723-Root_S4	11131170	120	8977930	80.66	114.29	2954979	0	2917525	30987	1298	5169	1.06	0.03	2.44	0.02	2.42	352211	3.16	41710	0.37	83.82	99.63	0.37	15.66	0.15	11131170
3backgrounds	E2_5723-24_Root_S4_L002	5723-Root_S4	14651541	124	12824745	87.53	121.27	4753548	0	4690799	55004	2211	5534	0.54	0.03	2.59	0.02	2.5	466512	3.18	68120	0.46	90.71	99.53	0.47	8.47	0.35	14651541
3backgrounds	E2_5723-24_Root_S4_L003	5723-Root_S4	14606686	124	12724530	87.11	121.13	4708946	0	4647141	54072	2163	5570	0.59	0.03	2.57	0.02	2.49	465585	3.19	66993	0.46	90.3	99.54	0.46	8.92	0.32	14606686
3backgrounds	E2_5723-24_Root_S6_L001	5723-Root_S6	11674238	120	9389183	80.43	114.23	3058952	0	3019698	32501	1382	5371	1.07	0.03	2.44	0.02	2.43	343855	2.95	62110	0.53	83.38	99.47	0.53	15.89	0.2	11674238
3backgrounds	E2_5723-24_Root_S6_L002	5723-Root_S6	15369920	124	13441755	87.45	121.35	4945079	0	4878815	57965	2328	5971	0.54	0.03	2.59	0.02	2.49	454101	2.95	100720	0.66	90.4	99.34	0.66	8.45	0.49	15369920
3backgrounds	E2_5723-24_Root_S6_L003	5723-Root_S6	15335909	124	13352667	87.07	121.23	4900639	0	4835641	56699	2287	6012	0.59	0.03	2.58	0.02	2.48	454100	2.96	98914	0.64	90.03	99.35	0.65	8.87	0.45	15335909
3backgrounds	E2_95710-101_Petiole_S7_L001	95710-Petiole_S7	12410251	120	9241150	74.46	114.38	2972117	0	2932834	32645	1460	5178	1.06	0.03	2.25	0.02	2.55	471218	3.8	124176	1	78.26	99	1	20.34	0.4	12410251
3backgrounds	E2_95710-101_Petiole_S7_L002	95710-Petiole_S7	16377370	124	13210127	80.66	121.36	4812997	0	4745432	60006	2192	5367	0.54	0.03	2.33	0.02	2.56	623935	3.81	203428	1.24	84.47	98.75	1.25	13.35	0.93	16377370
3backgrounds	E2_95710-101_Petiole_S7_L003	95710-Petiole_S7	16345471	124	13124234	80.29	121.24	4767641	0	4701576	58291	2162	5612	0.58	0.03	2.33	0.02	2.57	624430	3.82	200627	1.23	84.11	98.77	1.23	13.79	0.87	16345471
3backgrounds	E2_95710-101_Root_S8_L001	95710-Root_S8	12016425	120	8987615	74.79	114.32	2828710	0	2794709	27275	1510	5216	1.06	0.03	2.28	0.02	2.24	272035	2.26	122019	1.02	77.05	98.98	1.02	21.55	0.38	12016425
3backgrounds	E2_95710-101_Root_S8_L002	95710-Root_S8	15961420	124	12930082	81.01	121.45	4617368	0	4560755	48173	2540	5900	0.53	0.03	2.38	0.02	2.33	362955	2.27	202392	1.27	83.28	98.73	1.27	14.54	0.91	15961420
3backgrounds	E2_95710-101_Root_S8_L003	95710-Root_S8	15931760	124	12851484	80.67	121.33	4581816	0	4525543	47699	2554	6020	0.57	0.03	2.37	0.02	2.32	363363	2.28	198964	1.25	82.95	98.75	1.25	14.96	0.84	15931760
3backgrounds	E2_95710-102_Petiole_S9_L001	95710-Petiole_S9	11952080	121	9368896	78.39	114.73	2941476	0	2901830	32990	1399	5257	1.06	0.03	2.22	0.02	2.42	361862	3.03	82463	0.69	81.42	99.31	0.69	17.6	0.29	11952080
3backgrounds	E2_95710-102_Petiole_S9_L002	95710-Petiole_S9	15673826	124	13299458	84.85	121.41	4693830	0	4625345	60466	2389	5630	0.57	0.04	2.3	0.02	2.46	475118	3.03	132435	0.84	87.88	99.15	0.85	10.6	0.67	15673826
3backgrounds	E2_95710-102_Petiole_S9_L003	95710-Petiole_S9	15630921	124	13201253	84.46	121.28	4644339	0	4577573	58579	2340	5847	0.61	0.04	2.28	0.02	2.45	474989	3.04	129927	0.83	87.5	99.17	0.83	11.05	0.62	15630921
3backgrounds	E2_95710-102_Root_S10_L001	95710-Root_S10	11434213	120	8634871	75.52	114.12	2657678	0	2624769	26600	1375	4934	1.08	0.03	2.28	0.02	2.27	261466	2.29	76382	0.67	77.81	99.34	0.66	21.27	0.26	11434213
3backgrounds	E2_95710-102_Root_S10_L002	95710-Root_S10	15181753	124	12473232	82.16	121.34	4345925	0	4289325	48322	2523	5755	0.56	0.03	2.38	0.02	2.38	349426	2.3	125437	0.83	84.46	99.18	0.82	14.1	0.62	15181753
3backgrounds	E2_95710-102_Root_S10_L003	95710-Root_S10	15134513	124	12374738	81.77	121.23	4303407	0	4248162	46974	2434	5837	0.6	0.03	2.38	0.02	2.37	349586	2.31	123278	0.81	84.08	99.19	0.81	14.54	0.57	15134513
3backgrounds	E2_95710-103_Petiole_S11_L001	95710-Petiole_S11	11706167	120	8736981	74.64	114.29	2732524	0	2697247	29138	1314	4825	1.07	0.03	2.26	0.02	2.38	336436	2.87	73660	0.63	77.51	99.37	0.63	21.61	0.25	11706167
3backgrounds	E2_95710-103_Petiole_S11_L002	95710-Petiole_S11	15482905	124	12570991	81.19	121.36	4439000	0	4379011	52725	2182	5082	0.56	0.04	2.35	0.02	2.44	446538	2.88	120966	0.78	84.07	99.21	0.79	14.56	0.58	15482905
3backgrounds	E2_95710-103_Petiole_S11_L003	95710-Petiole_S11	15448746	124	12485377	80.82	121.23	4402713	0	4343638	51785	2197	5093	0.6	0.04	2.34	0.02	2.46	446168	2.89	118026	0.76	83.71	99.24	0.76	14.99	0.54	15448746
3backgrounds	E2_95710-103_Root_S12_L001	95710-Root_S12	11576424	120	8832114	76.29	112.71	2657249	0	2624967	25659	1388	5235	1.16	0.02	2.27	0.02	2.32	291241	2.52	155752	1.35	78.81	98.66	1.34	19.41	0.44	11576424
3backgrounds	E2_95710-103_Root_S12_L002	95710-Root_S12	15988269	124	13573420	84.9	121.24	4704001	0	4644650	50372	2702	6277	0.56	0.03	2.44	0.02	2.44	406245	2.54	281941	1.76	87.44	98.24	1.76	9.55	1.25	15988269
3backgrounds	E2_95710-103_Root_S12_L003	95710-Root_S12	15955683	124	13479075	84.48	121.12	4663557	0	4605073	49622	2675	6187	0.6	0.03	2.42	0.02	2.45	406378	2.55	277114	1.74	87.03	98.27	1.73	10.08	1.16	15955683
iorizzo-2016	SRR2148979	Bud	30242521	194	29234180	96.67	193.63	16170724	0	15965757	185088	9325	10554	0.07	0	1.45	0	1.1	794314	2.63	54689	0.18	99.3	99.83	0.17	0.26	0.27	30242521
iorizzo-2016	SRR2148980	Br1	33988343	194	31508747	92.7	193.78	17098563	0	16891810	188825	9538	8390	0.06	0	1.4	0	1.2	1069051	3.15	484388	1.43	95.85	98.57	1.43	0.85	1.87	33988343
iorizzo-2016	SRR2148981	Fl1	21816321	194	20205401	92.62	193.51	10735865	0	10611397	114045	3549	6874	0.08	0	1.42	0	1.07	1075878	4.93	125360	0.57	97.55	99.43	0.57	0.89	0.99	21816321
iorizzo-2016	SRR2148982	Br2	28777273	194	27093264	94.15	193.94	14563432	0	14404216	148094	4846	6276	0.07	0	1.36	0	1.15	1241562	4.31	63420	0.22	98.46	99.77	0.23	0.92	0.39	28777273
iorizzo-2016	SRR2148983	Fl2	45689366	194	34021019	74.46	193.93	18154158	0	17936702	198593	9852	9011	0.06	0	1.41	0	1.21	1351559	2.96	121102	0.27	77.42	99.73	0.27	21.97	0.34	45689366
iorizzo-2016	SRR2148984	Lf1	29594330	194	26523524	89.62	193.73	14658343	0	14483245	158358	7491	9249	0.07	0	1.45	0	1.09	1011495	3.42	610621	2.06	93.04	97.94	2.06	1.1	3.8	29594330
iorizzo-2016	SRR2148985	Lf2	27748419	193	24697494	89.01	193.65	13340813	0	13185905	142060	4968	7880	0.07	0	1.43	0	1.08	1636948	5.9	405376	1.46	94.91	98.55	1.45	0.94	2.7	27748419
iorizzo-2016	SRR2148986	Lf3	28487328	194	27028867	94.88	193.82	14251432	0	14090918	149050	4421	7043	0.06	0	1.38	0	1.18	1116165	3.92	37399	0.13	98.8	99.87	0.13	0.82	0.25	28487328
iorizzo-2016	SRR2148987	Pet	32420331	194	30732251	94.79	193.81	16503917	0	16311513	176290	5839	10275	0.06	0	1.4	0	1.21	940393	2.9	111324	0.34	97.69	99.65	0.35	1.31	0.65	32420331
iorizzo-2016	SRR2148988	Hyp	28806206	194	27156996	94.27	193.72	14362489	0	14194412	154092	5617	8368	0.06	0	1.44	0	1.22	689325	2.39	219082	0.76	96.66	99.23	0.77	1.26	1.31	28806206
iorizzo-2016	SRR2148989	Phl	24999058	193	20935361	83.74	193.42	11599174	0	11462548	124298	4712	7616	0.06	0	1.45	0	1.24	836621	3.35	991725	3.97	87.09	96.03	3.97	2.5	6.44	24999058
iorizzo-2016	SRR2148990	Xyl	28405366	193	25097676	88.36	193.55	13825536	0	13670957	141973	5588	7018	0.07	0	1.42	0	1.19	745750	2.63	731421	2.57	90.99	97.43	2.57	2.17	4.27	28405366
iorizzo-2016	SRR2148991	Rtf	24910986	193	22105667	88.74	193.7	11067188	0	10931842	127088	2579	5679	0.06	0	1.43	0	1.3	560351	2.25	242368	0.97	90.99	99.03	0.97	6.38	1.66	24910986
iorizzo-2016	SRR2148992	Cal	31358830	194	28596751	91.19	193.82	16724296	0	16509198	186745	14605	13748	0.07	0	1.46	0	1.1	877731	2.8	542928	1.73	93.99	98.27	1.73	1.07	3.21	31358830
iorizzo-2016	SRR2148993	Ls1	29253688	194	26931213	92.06	193.76	14722190	0	14553053	155908	5926	7303	0.07	0	1.38	0	1.19	1142245	3.9	240753	0.82	95.96	99.17	0.83	1.79	1.42	29253688
iorizzo-2016	SRR2148994	Pts	26497093	194	25187862	95.06	193.6	13711347	0	13541975	155693	6109	7570	0.06	0	1.4	0	1.2	731480	2.76	95558	0.36	97.82	99.64	0.36	1.23	0.59	26497093
iorizzo-2016	SRR2148996	Ls2	34202027	194	29389210	85.93	193.87	17070680	0	16883521	172614	6314	8231	0.07	0	1.38	0	1.18	2125666	6.22	700676	2.05	92.15	97.96	2.04	1.92	3.89	34202027
iorizzo-2016	SRR2148997	Rts	27333361	193	24999247	91.46	193.58	13904161	0	13738889	148792	5761	10719	0.06	0	1.43	0	1.2	691906	2.53	370710	1.36	93.99	98.64	1.36	2.5	2.15	27333361
iorizzo-2016	SRR2148998	Lfe	32535333	194	31232549	96	193.89	17241138	0	17033900	187789	8332	11117	0.07	0	1.46	0	1.09	757711	2.33	142183	0.44	98.33	99.57	0.43	0.43	0.81	32535333
iorizzo-2016	SRR2148999	Sd1	29726274	193	27995225	94.18	193.52	15839344	0	15662590	160661	8660	7433	0.06	0	1.39	0	1.18	611350	2.06	91509	0.31	96.24	99.7	0.3	2.96	0.5	29726274
simonlab	10-P17280		12032816	99	10886544	90.47	97.52	3079270	0	2963391	110020	1535	4324	0.56	0.06	2.94	0.02	2.58	321395	2.67	36492	0.3	93.14	99.69	0.31	6.16	0.39	12032816
simonlab	2089.1		30504618	202	23884807	78.3	189.97	12505117	0	12344224	130708	5638	24547	0.59	0.03	2.55	0.02	2.23	822865	2.7	65744	0.22	81	99.79	0.21	18.52	0.27	30504618
simonlab	2090.1		17241030	202	13636386	79.09	190.71	7791016	0	7689876	82979	4028	14133	0.57	0.03	2.64	0.02	2.08	481994	2.8	82325	0.48	81.89	99.53	0.47	17.02	0.62	17241030
simonlab	2091.1		8551727	202	6956485	81.35	191.11	3886286	0	3835815	41174	1639	7658	0.55	0.02	2.52	0.02	2.19	243028	2.84	7387	0.09	84.19	99.92	0.08	15.63	0.1	8551727
simonlab	21-P17280		13912152	99	12713979	91.39	97.83	3798413	0	3712158	81368	1933	2954	0.53	0.03	2.95	0.02	2.28	333038	2.39	33711	0.24	93.78	99.76	0.24	5.63	0.35	13912152
simonlab	31-P17280		13910886	99	12646037	90.91	97.82	3770971	0	3693538	71299	2104	4030	0.53	0.04	3.07	0.02	2.41	349159	2.51	57947	0.42	93.42	99.58	0.42	5.57	0.59	13910886
simonlab	33-P17280		14439921	99	12995778	90	97.66	3812197	0	3740578	65581	2008	4030	0.52	0.03	2.81	0.02	2.42	389605	2.7	63217	0.44	92.7	99.57	0.43	6.22	0.65	14439921
simonlab	43-P17280		12418051	99	11148310	89.78	97.47	3106220	0	2984884	115060	1465	4811	0.58	0.04	3.01	0.02	2.39	373081	3	30888	0.25	92.78	99.75	0.25	6.55	0.42	12418051
simonlab	48-P17280		14197727	99	12951123	91.22	97.86	3928738	0	3831965	91506	1907	3360	0.54	0.03	2.66	0.02	2.56	357707	2.52	29910	0.21	93.74	99.79	0.21	5.77	0.28	14197727
simonlab	50-P17280		10918928	99	9873357	90.42	97.59	2999416	0	2940120	55072	1520	2704	0.53	0.03	2.63	0.02	2.38	275680	2.52	35886	0.33	92.94	99.66	0.34	6.26	0.46	10918928
simonlab	53-P17280		14219713	99	12820667	90.16	97.73	3660563	0	3567062	88454	1835	3212	0.55	0.03	2.9	0.02	2.51	387157	2.72	57531	0.4	92.88	99.59	0.41	6.1	0.61	14219713
simonlab	6279-2		20938321	101	19130603	91.37	98.96	5871484	0	5785428	70630	3414	12012	0.51	0.02	2.69	0.02	2.33	519269	2.48	43215	0.21	93.85	99.8	0.2	5.64	0.31	20938321
simonlab	6279-3		22053046	101	19896408	90.22	99.05	6036671	0	5957421	70583	2921	5746	0.52	0.03	2.92	0.02	2.2	563645	2.56	116641	0.53	92.78	99.48	0.52	5.8	0.9	22053046
simonlab	6279-4		22168537	101	20048228	90.44	98.9	6069969	0	5967443	82750	4111	15665	0.54	0.03	2.66	0.02	2.24	556174	2.51	75120	0.34	92.95	99.67	0.33	6.21	0.51	22168537
simonlab	6282-1		22048887	101	20201000	91.62	99.03	6476452	0	6370421	88721	3732	13578	0.5	0.03	2.81	0.03	2.74	527228	2.39	42415	0.19	94.01	99.8	0.2	5.51	0.28	22048887
simonlab	6282-2		22070818	101	20107785	91.11	98.89	6403308	0	6273722	107664	3664	18258	0.52	0.03	2.87	0.03	2.74	578960	2.62	46840	0.21	93.73	99.79	0.21	5.72	0.34	22070818
simonlab	6282-3		21266775	101	19465378	91.53	99.04	6350157	0	6234579	105530	3298	6750	0.51	0.03	2.61	0.02	2.44	543843	2.56	49941	0.23	94.09	99.77	0.23	5.36	0.32	21266775
simonlab	68-P17280		12974183	99	11632390	89.66	97.58	3353567	0	3250845	95399	1650	5673	0.57	0.04	2.77	0.02	2.31	380192	2.93	43124	0.33	92.59	99.67	0.33	6.56	0.52	12974183
simonlab	E10		5129145	202	4276174	83.37	192.22	2470816	0	2434070	31823	1028	3895	0.5	0.03	2.49	0.02	2.13	128303	2.5	4251	0.08	85.87	99.91	0.09	13.93	0.11	5129145
simonlab	F1		17355057	202	14412527	83.05	192.19	8304612	0	8179979	106406	3807	14420	0.5	0.03	2.56	0.02	2.08	443398	2.55	25526	0.15	85.6	99.86	0.14	14.06	0.2	17355057
simonlab	F10		4646012	202	3896136	83.86	192.52	2266230	0	2229073	32562	948	3647	0.49	0.03	2.44	0.02	2.08	119382	2.57	4345	0.09	86.43	99.91	0.09	13.36	0.12	4646012
simonlab	G1		19796361	202	16435838	83.02	192.34	9433658	0	9301155	113800	4061	14642	0.49	0.03	2.47	0.02	2.07	530521	2.68	41639	0.21	85.7	99.79	0.21	13.85	0.24	19796361
simonlab	G4		5579196	202	4564332	81.81	190.52	2570736	0	2532907	31573	920	5336	0.58	0.03	2.5	0.03	2.2	142099	2.55	9502	0.17	84.36	99.83	0.17	15.25	0.22	5579196
simonlab	G7		5448159	202	4500405	82.6	191.12	2543759	0	2502217	35321	1181	5040	0.55	0.03	2.53	0.02	2.08	146366	2.69	7038	0.13	85.29	99.87	0.13	14.43	0.15	5448159
Total			45689366	202	34021019	96.67	193.94	18154158	0	17936702	198593	14605	24547	1.16	0.06	3.07	0.03	2.74	2125666	6.22	991725	3.97	88.81	99.04	0.95	21.97	6.44	45689366

## Sheet: Supplementary Table 8
Supplementary Table 8: Summary statistics of ESTs and PacBio IsoSeq sequenes mapping on DH1 v3
Type	Starting sequence (#)	Mapped (#)	Mapped (%)
EST*	18137	17545	96.73
PacBio IsoSeq	248122	248001	99.95
* Sequence available from https://carrotomics.org/file/291864

## Sheet: Supplemetnary Table 9
Supplementary Table 9: Statistcs of the repetitive sequences annotated de-novo in DH1 v2 and v3 genome assemblies.
Repetitive sequence group				Number			Length (Mb)			% genome
				v2	v3		v2	v3		v2	v3
Total repeat fraction				490764	482175		180.9	234		38.2*	49.5*
Mobile Element				404905	390714		176.9	229.3		37.4	48.5
	Class I: Retroelement			324506	311668		156.9	209.2		33.1712	44.2283
		LTR Retrotransposon**		195256	182136		117	150		24.7357	31.7125
			Ty1/Copia [RLC]	121884	114204		69.2	89.3		14.63	18.8795
			Ty3/Gypsy [RLG]	73372	67932		47.8	60.7		10.1057	12.833
		non-LTR Retrotransposon		24590	25040		8.5	25.3		1.79704	5.34884
			LINE [RIx]	24475	24935		8.5	25.3		1.79704	5.34884
			SINE [RSx]	115	105		0	0		0	0
		unclassified		104660	104492		31.4	33.9		6.63848	7.16702
	Class II: DNA Transposon***			80399	79046		20	20.1		4.22833	4.24947
		TIR								0	0
			CMC [DTC]	400	416		0.2	0.3		0.0422833	0.0634249
			hAT [DTA]	15353	14834		4.7	4.6		0.993658	0.972516
			Mutator [DTM]	19914	19695		5.2	5.3		1.09937	1.12051
			Tc1/Mariner [DTT]	19559	19324		3.8	3.9		0.803383	0.824524
			PIF/Harbinger [DTH]	21429	21054		5.3	5.2		1.12051	1.09937
			unclassified	2884	2854		0.6	0.6		0.12685	0.12685
		Helitron		860	869		0.2	0.2		0.0422833	0.0422833
Tandem Repeats				85859	91461		4.1	4.7		0.866808	0.993658
* Estimated considering the estimated genome size 473 Mb
** Codes in square brackets according to the classification system of Wicker et al. (2007)
*** According to the classification system of Yuan and Wessler (2011).

[truncated: 37 more sheets: Supplementary Table 10, Supplementary Table 11, Supplementary Table 12, Supplementary Table 13, Supplementary Table 14, Supplementary Table 15, Supplementary Table 16, Supplementary Table 17, Supplementary Table 18, Supplementary Table 19, Supplementary Table 20, Supplementary Table 21, Supplementary Table 22, Supplementary Table 23, Supplementary Table 24, Supplementary Table 25, Supplementary Table 26, Supplemental Table 27, Supplementary Table 28, Supplementary Table 29 …]
